# Supplementary material for: Antagonistic interaction between Ezh2 and Arid1a coordinates root patterning and development via Cdkn2a in mouse molars
Source: eLife. 2019 Jul 1;8:e46426. doi: 10.7554/eLife.46426 (PMC6602580; doi:10.7554/eLife.46426)
Supplement: Figure 3—source data 1. [file elife-46426-fig3-data1.xlsx]

## Sheet: Sheet1
Ki67 positive cells/DAPI positive cells
WT	Osr2KI-Cre;Ezh2fl/fl
0.155	0.032
0.143	0.028
0.168	0.042
0.141	0.031
