# Supplementary material for: Antagonistic interaction between Ezh2 and Arid1a coordinates root patterning and development via Cdkn2a in mouse molars
Source: eLife. 2019 Jul 1;8:e46426. doi: 10.7554/eLife.46426 (PMC6602580; doi:10.7554/eLife.46426)
Supplement: Figure 7—source data 1. [file elife-46426-fig7-data1.xlsx]

## Sheet: Sheet1
Ki67 positive cells/DAPI positive cells
Control	Osr2KI-Cre;Ezh2fl/fl	Osr2KI-Cre;Ezh2fl/fl;Arid1afl/+
0.139	0.042	0.121
0.147	0.048	0.129
0.128	0.053	0.135
0.135	0.041	0.118
